# Supplementary material for: Should Age-Dependent Absolute Risk Thresholds Be Used for Risk Stratification in Risk-Stratified Breast Cancer Screening?
Source: J Pers Med. 2021 Sep 15;11(9):916. doi: 10.3390/jpm11090916 (PMC8469877; doi:10.3390/jpm11090916)
Supplement: Supplementary file 1 [file jpm-11-00916-s001.zip]

Archive with 1 entries (1 files):
- jpm-1349724-supplementary.pdf
